# Supplementary material for: Caenorhabditis elegans Histone Deacetylase hda-1 Is Required for Morphogenesis of the Vulva and LIN-12/Notch-Mediated Specification of Uterine Cell Fates
Source: G3 (Bethesda). 2013 Aug 1;3(8):1363–74. doi: 10.1534/g3.113.006999 (PMC3737176; doi:10.1534/g3.113.006999)
Supplement: Supporting Information [file supp_g3.113.006999_TableS1.xls]

## Sheet: Table-S1
All RNAi experiments were repeated. Question marked phenotypes were observed in only one round and could not be replicated.
For each gene, at least 20 animals were examined.
‘No’ refers to no obvious or rare/insignificant defect observed in less than 5% animals.
‘Weak’ refers to phenotypes observed in 10-20% animals, and >20% cases of defects were marked as ‘Yes’.
Plate level phenotype refers to animals examined under stereomicroscope without mounting.
For Nomarski observations L4 stage animals were mounted and examined for defects in vulval invagination.
WT: wild type vulva; Pvl: protruding vulva; Rup: rupture at vulva; Muv: multivulva; Egl: egg-laying defective; ND: Not done
"Known vulva RNAi phenotype" was retrieved from Wormbase (WS180).
Sequence name	CGC name	Gene family/details	Plate level phenotype	Nomarski phenotype	Known vulva RNAi phenotype (Wormbase)
B0041.1			WT	ND
B0286.4	ntl-2	Phosphorylation site NOT2 / NOT3 / NOT5 family	Weak Pvl?	Invagination defect	Rup
B0336.3		Phosphorylation site, RNA recognition motif, RNP-1 Zinc finger, CCCH-type nucleotide binding, alpha-beta plait	WT	ND
B0564.10	unc-30	homeodomain-containing protein that is orthologous to the Pitx family of homeodomain transcription factors	WT	ND
C01G8.7			Pvl	ND
C01H6.5	nhr-23	Vitamin D receptor,Zinc finger,NHR/GATA-type	WT	WT
C04A2.3	egl-27	HAB & SANT domains, NURD component	WT	Weak invagination defect	Rup
C04F1.3	lim-7	Homeobox domain, Zinc finger	WT	WT
C07H6.7	lin-39	antennapedia type,Homeobox domain	Egl	Invagination defect	Pvl
C08B11.2	hda-2	HDAC-I	WT	WT
C08F8.8	nhr-67	Vitamin D receptor,Zinc finger,NHR/GATA-type	WT	ND	Pvl
C09G4.5	mes-6	WD40 repeat, Esc family, Polycomb complex	WT	WT
C10G8.7	ceh-33	Homeobox, Six/sine oculis class	WT	ND
C13G5.1	ceh-16	Homeobox domain, Helix-turn-helix motif,lambda-like repressor, Engrailed ortholog	WT	ND
C14B1.4	tag-125	Histone methyltransferase, COMPASS component	WT	WT
C16A3.1		DNA/RNA helicase, DEAD-like helicase, SMARCAL1 human ortholog	WT	ND
C16A3.4		Zinc finger, C2H2-type	WT	ND
C16A3.7	tag-182	NF-X1 type zinc finger, RING/FYVE/PHD-type	WT	ND
C17E4.6		YL1 domain, SWR1/SRCAP component	WT	WT
C25A1.11	aha-1	Helix-loop-helix DNA-binding domain, PAS fold	WT	ND
C26C6.1			WT	ND	Pvl
C26C6.5	dcp-66	p66 homolog, NURD component	Pvl, Rup	Invagination defect	Muv, Pvl, Rup, Vul
C27B7.4	rad-26	DEAD-like helicase, GPCR, rhodopsin-like, DNA repair protein	WT	ND
C27C12.6	dmd-4	DMRTA motif, doublesex protein TF	WT	WT
C28A5.4	ceh-43	Distal-less (Dll) class, Homeobox domain, Helix-turn-helix motif,lambda-like repressor	Weak Pvl?	ND
C28H8.9		RING/FYVE/PHD-type, Zinc finger, C2H2-type	WT	ND
C30A5.7	unc-86	Pou domain, Homeodomain-related	WT	ND
C32F10.2	lin-35	Rb, B-box	WT	WT	Rup
C34D10.2		Zinc finger C-x8-C-x5-C-x3-H type	WT	ND
C34E10.7	cnd-1	bHLH, DNA-binding domain, NeuroD- like TF	WT	ND
C40H5.5			WT	ND
C43H6.7		DHHC zinc finger domain	Muv?	ND
C43H6.8	hlh-15	bHLH, DNA-binding domain, HAND2 TF, TAL1/TAL2/LYL1 TF	WT	ND
C45E1.1	nhr-64	Retinoid X receptor, core zinc finger, NHR/GATA-type, NR2 subfamily	Rare Pvls	ND
C46A5.9	hcf-1	Host cell transcription factor-like, COMPASS component	WT	WT	Pvl
C47C12.3	ref-2	Zinc finger, C2H2 type/integrase	WT	ND	Pvl
C47E12.4	pyp-1	Inorganic pyrophosphate, ISWI/NURF component	Weak Pvl?	WT
C48D5.1			WT	ND
C48E7.3	lpd-2	Sas10/Utp3/C1D family, Sas10/Utp3 TonB box	WT	ND
C52B9.8		DNA helicase, SWI/SNF component	WT	WT
C53A5.3	hda-1	HDAC-I, NURD component	Pvl, Rup	Invagination defect	Pvl
CD4.7		B box Zn finger, SWR1/SRCAP component	WT	WT
D1007.1	ceh-17	TF PHOX2/ARIX, HOX domain, Q50 paired-like class	WT	ND
D1081.8		SANT, DNA-binding, Myb-type HTH	WT	ND
F01G4.1	psa-4	Helicase, SWI/SNF component	WT	WT
F02E9.1		Phosphorylation site, may be required for V-ATPase in ER	WT	ND
F09B12.2	dhhc-1	Zinc finger, DHHC-type	WT	ND
F11A10.2		Zinc finger, C2H2-type, Splicing factor 3a, subunit 2	WT	ND
F14F3.1	vab-3	Pax-6 orthologue, HOX domain, Paired box' domain	WT	WT
F17A9.3		Basic-leucine zipper (bZIP) TF	WT	ND
F21H11.3	tbx-2	T-box TF	WT	ND
F22A3.1			WT	ND
F22D6.2		A20-like zinc finger, AN1-like Zinc finger	WT	ND
F23B12.7		CBF/Mak21 family, CAATT-binding TF/60S ribosomal subunit biogenesis	WT	ND
F23C8.4	ubxn-1	UBX, Zinc finger, C2H2-type	WT	ND
F26D10.3	hsp-1	hsp70A, SWI/SNF component	Weak Pvl?	Invagination defect
F26F12.7	let-418	Helicase, ATP-dependent, NURD component	Pvl	Invagination defect
F26H11.2	nurf-1	Bromodomain PHD Zn finger, ISWI/NURF component	WT	WT
F27D4.4			WT	ND
F28B12.2	egl-44	TEA/ATTS domain family, TEF-1, TEAD family	Weak Pvl	WT
F28F9.1	zag-1	Zinc finger, C2H2 type, homeobox TF SIP1	WT	ND
F29F11.5			WT	ND
F29G9.4			WT	ND	Pvl
F30F8.8	taf-5	WD40/YVTN repeat-like, TFIID subunit	WT	ND
F31E3.1	ceh-20	PBX Homeodomain-related	WT	ND	Muv
F33A8.3	cey-1	Cold-shock/Y-box protein, PIN domain, OB-fold	WT	ND
F33H1.1	daf-19	RFX DNA-binding domain TF	Pvl?	WT
F37A4.8	isw-1	DEAD-like helicase, ATP-dep., ISWI/NURF component	WT	WT	Pvl
F38A5.13	dnj-11	Zuotin and related molecular chaperones (DnaJ superfamily), Hsp40	WT	ND
F39B2.1		Zinc finger, C2H2 type/integrase	WT	ND
F39H11.3	cdk-8	Serine/threonine protein kinase	WT	ND
F40G9.11	mxl-2	bHLHZip transcription factor BIGMAX	WT	ND
F41E6.4	smk-1	Protein of unknown function DUF625	WT	ND	Pvl
F43G9.11	ces-1	Zinc finger, C2H2 type/integrase	WT	ND
F43G9.12		GC-rich sequence DNA-binding factor-like protein	WT	ND	Pvl
F45E4.9	hmg-5	HMG1/HMG2, High mobility group box	WT	WT
F46G10.6	mxl-3	Upstream transcription factor 2/L-myc-2 protein, bHLH	WT	ND
F47D12.4	hmg-1.2	HMG1/HMG2, subgroup	WT	ND	Pvl, Rup
F48D6.3	hlh-13	Transcription factor HAND2/Transcription factor TAL1/TAL2/LYL1	Weak Pvl?	ND
F53A2.5	dro-1	CBF/NF-Y/archaeal histone, Class 2 transcription repressor NC2, beta subunit (Dr1)	WT	ND
F53F8.1	klf-2	Zinc finger, C2H2 type/integrase	WT	ND
F54C1.3	mes-3	Novel, Polycomb complex	WT	WT
F54F2.2	zfp-1	Zinc finger, RING/FYVE/PHD-type	WT	ND	Pvl
F54F2.9		SANT, DNA-binding, Myb-type, Hsp40	WT	ND
F55A3.3		FACT complex subunit Spt16p/Cdc68p,metallopeptidase family M24	WT	ND
F55B12.1	ceh-24	Transcription factor tinman/NKX2-3, contains HOX domain	WT	ND
F55D12.4			WT	ND
F56F3.4		Zinc finger, AN1-type Ubiquitin	WT	ND
F58A3.1	ldb-1	LIM domain binding protein LDB1/NLI/CLIM	Weak Pvl?	Invagination defect	Pvl
F58A4.7	hlh-11	AP-4 Helix-loop-helix DNA-binding domain	WT	ND
H04M03.4	glf-1	YEATS family, SWR1/SRCAP component, UDP-galactopyranose mutase	WT	WT
H21P03.1	mbf-1	Multiprotein bridging factor 1	WT	ND
H25P06.2	cdk-9	serine/threonine kinase (CDC2/CDKX subfamily)	WT	ND
H32C10.3		Ankyrin repeat and DHHC-type Zn-finger	WT	ND
JC8.6	lin-54	TSO1-like, DRM/dREAM component	Weak Pvl	Invagination defect	Pvl
K01G5.1	rnf-113	Zinc finger, C3HC4 type (RING finger), Predicted E3 ubiquitin ligase	WT	ND	Evl, Muv
K02B12.1	ceh-6	Transcription factor OCT-1, contains POU and HOX domains	WT	ND
K06A1.1	aptf-1	Transcription factor AP-2	WT	ND
K07A1.11	rba-1	WD40 repeat, NURD component	WT	WT	Pvl
K07A1.12	lin-53	WD40 repeat, DRM/dREAM component	Pvl	Invagination defect	Pvl
K08A8.2	sox-2	HMG-box transcription factor	Egl	Weak invagination defect	Egl
K08B4.1	lag-1	Recombination signal binding protein-J kappa(CBF1, Su(H), HS2NF5)	Pvl	Invagination defect	Pvl
K08F8.2	atf-2	Basic region leucine zipper transcription factor	WT	ND
K10G6.1	lin-31	Forkhead/HNF-3-related transcription factor	Muv	WT	Muv, Pvl
M04B2.3	gfl-1	Transcription initiation factor IIF, auxiliary subunit	WT	ND
M18.8		DHHC zinc finger domain Zinc finger, DHHC-type	WT	ND
R03C1.2			WT	ND
R06A4.7	mes-2	SET domain, E(Z) family, Polycomb complex	WT	WT
R06C1.1	hda-3	HDAC-I/II	WT	WT
R07E5.3		Snf5/Ini1 homolog, SWI/SNF component	Pvl	Invagination defect	Pvl
R08C7.3	htz-1	H2A.Z histone variant, ISWI/NURF component	WT	WT
R10E11.1	cbp-1	CREB binding protein/P300 and related TAZ Zn-finger proteins, KIX domain Bromodomain	WT	WT
R11H6.5		Transcription factor NFAT, subunit NF45, 2-5-oligoadenylate synthetase	WT	ND
R12B2.1	sma-4	TGFbeta receptor signaling protein SMAD and related proteins	WT	WT
R13A5.5	ceh-13	Transcription factor zerknullt and related HOX domain proteins	WT	ND
R53.3	egl-43	Zinc finger, C2H2 type	Pvl	Invagination defect	Pvl, Rup
T01D3.2	hlh-34	Transcriptional regulator SIM1, PAS	WT	WT
T05C1.4		CAMTA family of calmodulin-binding transcriptional activators, IPT/TIG domain	WT	ND
T07F8.4		DNA-binding protein, ELM2	WT	ND
T14F9.5	lin-32	Transcription factor Atonal, contains HTH domain	Weak Pvl?	ND
T14G12.4	fkh-2	Transcription factor of the Forkhead/HNF3 family	WT	ND
T14G8.1	chd-3	Helicase, ATP-dependent, NURD component	WT	WT
T20B12.8	hmg-4	Nucleosome-binding factor SPN, POB3 subunit, FACT complex member	Weak Pvl?	ND	Pvl
T22D1.10	ruvb-2	DEAD-like DNA helicase	Pvl	WT	Pvl
T23G7.1	dpl-1	DP-like	Pvl	ND	Pvl
T26A5.8		DNA polymerase epsilon, subunit D	WT	ND
T27A1.6	mab-9	Transcription factor, T-box	WT	WT
T27C4.4	lin-40	HAB & SANT domains, NURD component	WT	WT	Muv, Pvl
T28F12.2	unc-62	Transcription factor MEIS1 and related HOX domain proteins	WT	ND	Pvl
VC5.4	mys-1	Histone acetyltransferase, TIP60/NuA4 component	WT	Weak invagination defect?	Muv, Rup
W02D3.9	unc-37	Transducin-like enhancer of split protein	Pvl	ND
W02D9.3		HMG box-containing protein	WT	ND
W03D8.4			WT	ND
W05E10.3	ceh-32	Six/sine oculis-type homeodomain protein	Weak Pvl	ND
W09C2.1	elt-1	GATA transcription factor	WT	ND	Rup
W10D5.3	gei-17	MIZ/SP-RING zinc finger	WT	ND	Pvl
Y102A5C.18	efl-1	E2F-like	WT	WT	Muv
Y105E8A.17			WT	ND
Y116A8C.35	uaf-2	U2 snRNP splicing factor, small subunit	Weak Pvl?	ND	Pvl
Y15E3A.1	nhr-91	Zinc finger, NHR/GATA-type	Egl	Weak invagination defect	Vul
Y16B4A.1	unc-3	HLH transcription factor EBF/Olf-1	WT	ND
Y26D4A.1			WT	ND
Y2H9A.1	mes-4	SET domain-containing protein, three plant homeodomain (PHD) fingers	WT	ND
Y37D8A.9	mrg-1	Chromo domain, SWR1/SRCAP component	WT	WT	Pvl
Y38H8A.5		Zinc finger, C2H2 type	WT	ND
Y39A1A.5	rabx-5	Vacuolar assembly/sorting protein VPS9	WT	ND
Y40B1A.4	sptf-3	Zinc finger, C2H2 type	WT	ND	Rup, Pvl
Y47D3B.7	sbp-1	Helix-loop-helix DNA-binding domain	WT	ND
Y48G8AR.1	grh-1	LSF/GRH transcription factor homolog	WT	ND
Y51H4A.17			Egl	ND
Y52B11A.9		Protein containing a U1-type Zn-finger and implicated in RNA splicing or processing	WT	ND	Rup
Y55F3AM.6		Predicted E3 ubiquitin ligase	WT	ND
Y56A3A.18		U1-like Zn-finger-containing protein	WT	ND
Y57E12AL.6			WT	ND
Y65B4BR.5		Transcription factor containing NAC and TS-N domains	WT	ND	Pvl
Y71H2AM.16	pho-9	Histidine acid phosphatase	WT	ND
Y71H2AM.17		HMG1/HMG2	WT	ND	Pvl
Y82E9BR.3		Mitochondrial F1F0-ATP synthase, subunit c/ATP9/proteolipid	WT	ND
Y95B8A.7		Transcription factor NFAT, subunit NF90	WT	ND
ZC247.3	lin-11	LIM domain containing protein	Pvl	Invagination defect	Pvl
ZC518.3	ccr-4	alcohol dehydrogenase transcription effector like	WT	ND
ZC64.4	lim-4	LIM-homeodomain	WT	ND
ZC8.4	lfi-1	probable myofibrillar protein	WT	ND
ZK1128.5	tag-246	SWIB/MDM2 domain, SWI/SNF component	Pvl	Weak invagination defect	Pvl
ZK1193.5			WT	ND
ZK370.2	sma-2	TGFbeta receptor signaling protein SMAD	WT	WT
ZK593.4	rbr-2	DNA-binding protein jumonji/RBP2/SMCY, contains JmjC domain, H3K4 demethylase	WT	ND
ZK632.13	lin-52	Unknown, DRM/dREAM component	Pvl	ND
ZK637.7	lin-9	DIRP domain, DRM/dREAM component	WT	WT	Pvl
ZK686.4		Zinc finger, C2H2-type	WT	ND
ZK783.4	flt-1	Chromatin remodeling complex WSTF-ISWI, large subunit (contains heterochromatin localization, PHD and BROMO domains)	WT	ND
